# Supplementary material for: A mixed method comparison of stigma toward autism and schizophrenia and effects of person-first versus identity-first language
Source: Front Psychiatry. 2023 Oct 27;14:1263525. doi: 10.3389/fpsyt.2023.1263525 (PMC10641499; doi:10.3389/fpsyt.2023.1263525)
Supplement: Supplementary file 1 [file Table_1.XLS]

## Sheet: Sheet1
Label	Code	% Cases
Autistic	Dependent on others	0.13
Autistic	Poor social abilities	0.13
Autistic	Intelligent	0.13
Autistic	don't understand social cues	0.101
Autistic	can live a "normal life"	0.087
Autistic	struggle	0.072
Autistic	Special talents	0.072
Autistic	Not normal	0.072
Autistic	Friendly/Nice	0.058
Autistic	Awkward	0.058
Autistic	Psychological/Neurological Conditions	0.058
Autistic	acquaintance	0.058
Autistic	Communication problems	0.058
Autistic	Unable to understand emotions of others	0.058
Autistic	Immature/Childlike	0.058
Autistic	range of severities	0.058
Autistic	Intellectual disability	0.058
Autism	Poor social abilities	0.136
Autism	range of severities	0.136
Autism	Intellectual disability	0.106
Autism	Special interests	0.106
Autism	Needs Treatment	0.091
Autism	Dependent on others	0.091
Autism	general cognitive impairments	0.091
Autism	Intelligent	0.091
Autism	Unique/different	0.076
Autism	acquaintance	0.076
Autism	Insistance on sameness	0.061
Autism	Communication problems	0.061
Autism	Psychological/Neurological Conditions	0.061
Autism	Special talents	0.061
Autism	can live a "normal life"	0.061
Autism	Awkward	0.061
Autism Spectrum Disorder	range of severities	0.159
Autism Spectrum Disorder	Poor social abilities	0.145
Autism Spectrum Disorder	Dependent on others	0.13
Autism Spectrum Disorder	Unable to understand emotions of others	0.087
Autism Spectrum Disorder	not intellectually disabled	0.087
Autism Spectrum Disorder	Awkward	0.072
Autism Spectrum Disorder	don't understand social cues	0.072
Autism Spectrum Disorder	Communication problems	0.058
Autism Spectrum Disorder	Intellectual disability	0.058
Autism Spectrum Disorder	family	0.058
Autism Spectrum Disorder	different experience/view	0.058
Autism Spectrum Disorder	acquaintance	0.058
Autism Spectrum Disorder	Just like others	0.058
Autism Spectrum Disorder	can live a "normal life"	0.058
Autism Spectrum Disorder	Shy/quiet	0.058
Asperger's	Poor social abilities	0.197
Asperger's	Psychological/Neurological Conditions	0.167
Asperger's	Intellectual disability	0.091
Asperger's	Awkward	0.076
Asperger's	general cognitive impairments	0.076
Asperger's	Unable to understand emotions of others	0.061
Asperger's	Manageable/Easily treated	0.061
Asperger's	Struggle with relationships	0.045
Asperger's	don't understand social cues	0.061
Asperger's	range of severities	0.061
Asperger's	process things differently	0.061
Asperger's	Intelligent	0.061
Schizophrenic	Psychotic symptoms	0.397
Schizophrenic	Psychological/Neurological Conditions	0.238
Schizophrenic	Needs Treatment	0.175
Schizophrenic	Multiple Personalities/Dissociation	0.095
Schizophrenic	Manageable/Easily treated	0.079
Schizophrenic	Emotional Instability	0.079
Schizophrenic	Unfairly stigmatized	0.063
Schizophrenic	Individual not at fault	0.063
Schizophrenic	Just like others	0.063
Schizophrenic	can live a "normal life"	0.063
Schizophrenia	Psychotic symptoms	0.364
Schizophrenia	Psychological/Neurological Conditions	0.258
Schizophrenia	Manageable/Easily treated	0.076
Schizophrenia	crazy	0.061
Schizophrenia	Needs Treatment	0.091
Schizophrenia	Emotional Instability	0.076
Schizophrenia	Multiple Personalities/Dissociation	0.076
Schizophrenia	Unfairly stigmatized	0.061
Schizophrenia	serious/severe	0.061
Clinical Diagnosis	Psychological/Neurological Conditions	0.697
Clinical Diagnosis	Autism	0.182
Clinical Diagnosis	Impaired functional abilities	0.136
Clinical Diagnosis	Depression	0.121
Clinical Diagnosis	general cognitive impairments	0.091
Clinical Diagnosis	broad range/spectrum	0.121
Clinical Diagnosis	diagnosed by a doctor	0.121
Clinical Diagnosis	Schizophrenia	0.106
Clinical Diagnosis	personality disorder	0.076
Clinical Diagnosis	Dependent on others	0.076
Clinical Diagnosis	Just like others	0.076
Clinical Diagnosis	Needs Treatment	0.076
Clinical Diagnosis	Individual not at fault	0.061
Clinical Diagnosis	mania/bipolar disorder	0.061
Clinical Diagnosis	physical impairment	0.061
Clinical Diagnosis	Difficult to cope with/manage	0.061
Clinical Disorder	Psychological/Neurological Conditions	0.563
Clinical Disorder	Autism	0.172
Clinical Disorder	Impaired functional abilities	0.172
Clinical Disorder	broad range/spectrum	0.156
Clinical Disorder	Depression	0.156
Clinical Disorder	Schizophrenia	0.141
Clinical Disorder	diagnosed by a doctor	0.141
Clinical Disorder	Anxiety	0.094
Clinical Disorder	Needs Treatment	0.094
Clinical Disorder	Developmental disability	0.078
Clinical Disorder	Not normal	0.078
Clinical Disorder	Biological/Genetic in Nature	0.063
Clinical Disorder	mania/bipolar disorder	0.063
